# Supplementary material for: Bactericidal Effect of Synthetic Phenylalkylamides Inspired by Gibbilimbol B Against Neisseria gonorrhoeae
Source: Molecules. 2025 May 30;30(11):2406. doi: 10.3390/molecules30112406 (PMC12156809; doi:10.3390/molecules30112406)
Supplement: Supplementary file 1 [file molecules-30-02406-s001.zip]

Archive with 1 entries (1 files):
- molecules-3604796-supplementary.pdf
